# Supplementary material for: Role of Caveolin 1, E-Cadherin, Enolase 2 and PKCalpha on resistance to methotrexate in human HT29 colon cancer cells
Source: BMC Med Genomics. 2008 Aug 11;1:35. doi: 10.1186/1755-8794-1-35 (PMC2527490; doi:10.1186/1755-8794-1-35)
Supplement: Additional file 1 — Table of genes differentially expressed by 3 fold. Excel file containing the list of 3-fold differentially expressed genes generated using GeneSpring software v 7.3.1. It includes the GenBank numbers of all genes, their respective common names and the associated description. The chromosomal localization of the 375 entries and the fold change values relative to the control are provided. A final column informing about one of the Gene Ontology categories to which the genes belong according to GeneSpring is included. The differentially expressed transcripts corresponding to open reading frames, transcribed sequences, cDNA clones or hypothetical genes were deleted. [file 1755-8794-1-35-S1.xls]

## Sheet: Volcano-p%3c0,05-3fo#21C9A0.txt
Genbank	Gene Name	Description	Chromosome	Fold change	Gene Ontology
AA053711	EDIL3	EGF-like repeats and discoidin I-like domains 3	5q14	156.6	integrin binding
U43328	CRTL1	hyaluronan and proteoglycan link protein 1	5q14.3	147.4	extracellular matrix structural costituent
NM_001884	CRTL1	hyaluronan and proteoglycan link protein 1	5q14.3	130.3	extracellular matrix structural costituent
AU144114	HAPLN1	hyaluronan and proteoglycan link protein 1	5q14.3	115.8	extracellular matrix structural costituent
NM_002414	CD99	CD99 molecule	Xp22.32	19.53	cell adhesion
AW043594	RPS23	Ribosomal protein S23	5q14.1	12.92	RNA binding
AU147399	CAV1	Caveolin 1, caveolae protein, 22kDa	7q31.1	10.87	structural molecule
NM_012446	SSBP2	single-stranded DNA binding protein 2	5q14.1	10.63	single-stranded DNA binding
AL136912	APG10L	ATG10 autophagy related 10 homolog (S. cerevisiae)	5q14.1	9.673	---
BG284827	CKMT2	Creatine kinase, mitochondrial 2 (sarcomeric)	---	9.533	---
AF318326	APG10L	ATG10 autophagy related 10 homolog (S. cerevisiae)	5q14.1	8.826	---
NM_000712	BVRA	biliverdin reductase A	7p14-cen	8.67	biliverdin reductase activity
BE539792	ZCCHC9	Zinc finger, CCHC domain containing 9	5q14.1	8.315	nucleic acid binding
AF077048	SSBP2	single-stranded DNA binding protein 2	5q14.1	8.236	single-stranded DNA binding
M27877	HPF1	zinc finger protein 83	19q13.3	8.009	---
NM_006117	PECI	peroxisomal D3,D2-enoyl-CoA isomerase	6p24.3	7.546	acyl-CoA binding
AK001608	ZNF372	zinc finger, DHHC-type containing 2	8p21.3-p22	7.396	transcription factor activity
AI144299	DHFR	Dihydrofolate reductase	5q11.2-q13.2	7.253	dihydrofolate reductase activity
BC005238	MAT8	FXYD domain containing ion transport regulator 3	19q13.13	7.238	ion chanel activity
NM_022406	XRCC4	X-ray repair complementing defective repair in Chinese hamster cells 4	5q13-q14	7.048	double-strand break repair
BC003584	DHFR	dihydrofolate reductase	5q11.2-q13.2	6.957	dihydrofolate reductase activity
BC000192	DHFR	dihydrofolate reductase	5q11.2-q13.2	6.886	dihydrofolate reductase activity
AK024593	DARPP32	protein phosphatase 1, regulatory (inhibitor) subunit 1B	17q21.2	6.592	protein kinase inhibitor activity
AI423165	TICAM2	Toll-like receptor adaptor molecule 2	5q23.1	6.483	protein carrier activity
BC005259	XRCC4	X-ray repair complementing defective repair in Chinese hamster cells 4	5q13-q14	6.366	double-strand break repair
BU078629	ZFYVE16	Zinc finger, FYVE domain containing 16	5p15.2-q14.3	6.064	zinc ion binding
BG501219	TMEM167	Transmembrane protein 167	5q14.2	6.033	---
NM_001975	ENO2	enolase 2 (gamma, neuronal)	12p13	5.979	phosphopyruvate hydratase activity
NM_018443	ZNF302	zinc finger protein 302	19q13.12	5.875	nucleic acid binding
BC005902	BVRA	biliverdin reductase A	7p14-cen	5.816	oxidoreductase activity
AW300140	ZNF599	Zinc finger protein 599	19q13.13	5.57	nucleic acid binding
NM_001753	CAV1	caveolin 1, caveolae protein, 22kDa	7q31.1	5.494	structural molecule
AB017445	XRCC4	X-ray repair complementing defective repair in Chinese hamster cells 4	5q13-q14	5.411	double-strand break repair
AI991103	AXIIR	Similar to annexin II receptor	---	5.145	---
AA156721	ALCAM	Activated leukocyte cell adhesion molecule	3q13.1	4.96	cell adhesion molecule
AL535113	PLCB4	Phospholipase C, beta 4	20p12	4.719	phospholipase C activity
NM_000791	DHFR	dihydrofolate reductase	5q11.2-q13.2	4.71	dihydrofolate reductase activity
NM_000767	CYP2B6	cytochrome P450, family 2, subfamily B, polypeptide 6	19q13.2	4.643	monooxygenase activity
U05598	AKR1C1	aldo-keto reductase family 1, member C1	10p15-p14	4.627	bile acid transporter activity
AI912976	RASGRF2	Ras protein-specific guanine nucleotide-releasing factor 2	5q13	4.615	Ras guanyl-nucleotide exchange factor activity
BC005259	XRCC4	X-ray repair complementing defective repair in Chinese hamster cells 4	5q13-q14	4.522	double-strand break repair
AK094809	RASGRF2	Ras protein-specific guanine nucleotide-releasing factor 2	5q13	4.44	Ras guanyl-nucleotide exchange factor activity
M33376	AKR1C2	aldo-keto reductase family 1, member C2	10p15-p14	4.412	oxidoreductase activity
NM_006096	GC4	N-myc downstream regulated gene 1	8q24.3	4.32	cell differentiation
AL132665	BNIP3a	BCL2/adenovirus E1B 19kDa interacting protein 3-like	8p21	4.302	apoptosis
AF193855	HPE5	Zic family member 2 (odd-paired homolog, Drosophila)	13q32	4.284	DNA binding
NM_012242	DKK-1	dickkopf homolog 1 (Xenopus laevis)	10q11.2	4.252	signal transducer activity
AI471375	PRKCA	Protein kinase C, alpha	17q22-q23.2	4.239	protein kinase C activity
NM_014867	KIAA0711	kelch repeat and BTB (POZ) domain containing 11	8p23.3	4.217	protein binding
AF220032	GNIP	tripartite motif-containing 7	5q35.3	4.164	---
AB037848	KIAA1427	synaptotagmin XIII	11p12-p11	4.126	transporter activity
AL565362	SLC2A13	Solute carrier family 2 (facilitated glucose transporter), member 13	12q12	4.117	transporter activity
NM_014733	ZFYVE16	zinc finger, FYVE domain containing 16	5p15.2-q14.3	4.107	zinc ion binding
BF726531	AQP5	Aquaporin 5	12q13	4.079	water channel activity
M29277	CD146	melanoma cell adhesion molecule	11q23.3	4.008	cell adhesion molecule
NM_002081	glypican	glypican 1	2q35-q37	3.951	transmembrane receptor activity
NM_001353	AKR1C1	aldo-keto reductase family 1, member C1	10p15-p14	3.937	dehydrogenase activity
NM_002439	MSH3	mutS homolog 3 (E. coli)	5q11-q12	3.868	damaged DNA binding
AI984607	REPS2	RALBP1 associated Eps domain containing 2	---	3.839	---
BE906572	GALNT10	polypeptide N-acetylgalactosaminyltransferase 10	5q33.2	3.832	---
NM_002961	S100A4	S100 calcium binding protein A4	1q21	3.684	calcium ion binding
BF968578	PLEKHA2	Pleckstrin homology domain containing, family A	8p11.22	3.684	phospholipid binding
AI300571	RNF24	Ring finger protein 24	20p13-p12.1	3.656	metal ion binding
S68290	AKR1C1	aldo-keto reductase family 1, member C1	10p15-p14	3.656	hydroxysteroid dehydrogenase activity
NM_015310	EFA6R	pleckstrin and Sec7 domain containing 3	8pter-p23.3	3.639	---
NM_005971	MAT8	FXYD domain containing ion transport regulator 3	19q13.13	3.598	ion channel activity
BF439522	TMEM167	Transmembrane protein 167	5q14.2	3.59	---
AL137958	RPL5	Ribosomal protein L5	1p22.1	3.558	structural constituent of ribosome
AL096842	ATIP	mitochondrial tumor suppressor 1	8p22	3.449	---
AA847654	TCEAL3	Transcription elongation factor A (SII)-like 3	Xq22.2	3.424	DNA binding
AF060922	BNIP3a	BCL2/adenovirus E1B 19kDa interacting protein 3-like	8p21	3.397	apoptosis
AU145356	AGPAT5	1-acylglycerol-3-phosphate O-acyltransferase 5	8p23.1	3.394	acyltransferase activity
BE552421	MTUS1	Mitochondrial tumor suppressor 1	8p22	3.352	---
NM_017893	SEMA4G	semaphorin 4G	10q24.32	3.345	---
NM_020648	TWSG1	twisted gastrulation homolog 1 (Drosophila)	18p11.3	3.335	protein binding
AI738556	TNFRSF10D	Tumor necrosis factor receptor superfamily, member 10d	8p21	3.333	receptor activity
AK023015	FLJ12953	WD repeat domain 54	2p13.1	3.297	---
NM_000386	BMH	bleomycin hydrolase	17q11.2	3.271	hydrolase activity
J04810	MSH3	mutS homolog 3 (E. coli)	5q11-q12	3.267	damaged DNA binding
AI025519	SLC26A2	Solute carrier family 26 (sulfate transporter), member 2	5q31-q34	3.258	sulfate porter activity
AW962020	REPS2	RALBP1 associated Eps domain containing 2	---	3.255	---
NM_001431	4.1-G	erythrocyte membrane protein band 4.1-like 2	6q23	3.241	structural constituent of cytoskeleton
U16996	DUSP	dual specificity phosphatase 5	10q25	3.197	protein-tyrosine-phosphatase activity
BF197655	CAV2	Caveolin 2	7q31.1	3.167	---
NM_000029	ANHU	angiotensinogen (serpin peptidase inhibitor, clade A, member 8)	1q42-q43	3.164	serine-type endopeptidase inhibitor activity
AL161999	PIR121	cytoplasmic FMR1 interacting protein 2	5q33.3	3.164	---
NM_023037	CG003	furry homolog (Drosophila)	13q12.3	3.148	---
NM_000104	CP1B1	cytochrome P450, family 1, subfamily B, polypeptide 1	2p21	3.13	monooxygenase activity
NM_005562	B2T	laminin, gamma 2	1q25-q31	3.104	cell adhesion molecule
NM_012331	MSRA	methionine sulfoxide reductase A	8p23.1	3.063	oxidoreductase activity
AA020010	KLF12	Kruppel-like factor 12	13q22	3.031	transcription factor activity
AL157398	NEBL	Nebulette	10p12	3.026	regulation of actin filament length
BF317081	FAM55C	Family with sequence similarity 55, member C	3q12.3	3.018	---
AW263497	SYTL5	Synaptotagmin-like 5	Xp21.1	3.014	---
NM_006280	TRAPD	signal sequence receptor, delta (translocon-associated protein delta)	Xq28	0.333	calcium ion binding
AF021834	TFI	tissue factor pathway inhibitor (lipoprotein-associated coagulation inhibitor)	2q31-q32.1	0.332	serine-type endopeptidase inhibitor activity
NM_018106	ZDHHC4	zinc finger, DHHC domain containing 4	7p22.2	0.332	---
AA604621	MCM4	MCM4 minichromosome maintenance deficient 4 (S. cerevisiae)	8q11.2	0.332	DNA binding
AF109294	MSAP	methylthioadenosine phosphorylase	9p21	0.331	phosphorylase activity
NM_024332	BRCC3	BRCA1/BRCA2-containing complex, subunit 3	Xq28	0.328	cell growth and/or maintenance
BF346014	IDS	Iduronate 2-sulfatase (Hunter syndrome)	Xq28	0.327	---
U38545	PLD1	phospholipase D1, phosphatidylcholine-specific	3q26	0.326	phospholipid metabolism
AF302494	HOKPP	potassium voltage-gated channel, Isk-related family, member 3	11q13-q14	0.325	voltage-gated potassium channel activity
NM_004360	ECAD	cadherin 1, type 1, E-cadherin (epithelial)	16q22.1	0.324	cell adhesion molecule activity
X64643	BRCC36	BRCA1/BRCA2-containing complex, subunit 3	Xq28	0.323	cell growth and/or maintenance
NM_002662	PLD1	phospholipase D1, phosphatidylcholine-specific	3q26	0.322	phospholipid metabolism
AI393930	ASCL2	Achaete-scute complex homolog 2 (Drosophila)	11p15.5	0.322	transcription factor activity
BG230586	TRPV6	Transient receptor potential cation channel, subfamily V, member 6	16q22.1	0.317	amino acid-polyamine transporter activity
BC041933	UBE3C	Ubiquitin protein ligase E3C	---	0.317	---
NM_018482	DDEF1	development and differentiation enhancing factor 1	8q24.1-q24.2	0.317	---
BC000255	DC44	FUN14 domain containing 2	Xq28	0.316	---
AB039904	IFP1	tripartite motif-containing 34	11p15	0.315	---
AI762857	LRRC61	Leucine rich repeat containing 61	7q31-q35	0.314	---
AF063612	OASL	2'-5'oligoadenylate synthetase-related protein p30	12q24.2	0.313	DNA binding
NM_002534	OIAS	2',5'-oligoadenylate synthetase 1, 40/46kDa	12q24.1	0.313	RNA binding
NM_001493	GDIL	GDP dissociation inhibitor 1	Xq28	0.313	RAB GDP-dissociation inhibitor activity
BC019322	CABLES1	Cdk5 and Abl enzyme substrate 1	---	0.312	---
BF510863	GMDS	GDP-mannose 4,6-dehydratase	---	0.311	---
U82671	NSDHL	NAD(P) dependent steroid dehydrogenase-like	Xq28	0.31	structural constituent of ribosome
AW057781	RPL10	Ribosomal protein L10	Xq28	0.31	---
BE871236	ANKS4B	Ankyrin repeat and sterile alpha motif domain containing 4B	16p12.3	0.309	---
NM_018697	LANCL2	LanC lantibiotic synthetase component C-like 2 (bacterial)	7q31.1-q31.33	0.307	translation elongation factor activity
U69268	H-IDHG	isocitrate dehydrogenase 3 (NAD+) gamma	Xq28	0.307	oxidoreductase activity
AW469523	DGAT2	Diacylglycerol O-acyltransferase homolog 2 (mouse)	11q13.3	0.307	---
AA812232	TXNIP	Thioredoxin interacting protein	1q21.2	0.305	signal transduction
AW001287	FAM3D	Family with sequence similarity 3, member D	3p21.2	0.305	cytokine activity
NM_005101	G1P2; UCRP; IFI15	ISG15 ubiquitin-like modifier	1p36.33	0.305	protein binding
NM_012254	SLC27A5	solute carrier family 27 (fatty acid transporter), member 5	19q13.43	0.305	long-chain-fatty-acid-CoA ligase activity
NM_006498	LGALS2	lectin, galactoside-binding, soluble, 2 (galectin 2)	22q12-q13	0.304	sugar binding
AA503387	NHSL1	NHS-like 1	6q23.3	0.303	---
AK025298	AUTS2	Autism susceptibility candidate 2	7q11.23	0.302	racemase and epimerase activity
U59151	dyskerin	dyskeratosis congenita 1, dyskerin	Xq28	0.3	RNA binding
AI743037	FMR1	Fragile X mental retardation 1	Xq27.3	0.3	mRNA binding
NM_014454	SESN1	sestrin 1	6q21	0.3	response to DNA damage stimulus
AF307338	BAL	poly (ADP-ribose) polymerase family, member 9	3q13-q21	0.3	---
NM_009587	galectin-9	lectin, galactoside-binding, soluble, 9 (galectin 9)	17q11.2	0.299	sugar binding
BC000738	EDMD	emerin (Emery-Dreifuss muscular dystrophy)	Xq28	0.299	muscle contraction
AF000974	OIP1	thyroid hormone receptor interactor 6	7q22	0.297	thyroid hormone receptor binding
NM_001183	ATP6AP1	ATPase, H+ transporting, lysosomal accessory protein 1	Xq28	0.297	transporter activity
U62824	HLC-C	major histocompatibility complex, class I, C	6p21.3	0.297	MHC class II receptor activity
AB039791	ARP11	actin-related protein Arp11	7q32-q36	0.297	structural constituent of cytoskeleton
AU144598	CNTNAP2	Contactin associated protein-like 2	7q35-q36	0.295	cell adhesion molecule activity
AF166327	NOH1	NADPH oxidase 1	Xq22	0.295	oxidoreductase activity
NM_022750	ZC3HDC1	zinc finger CCCH type domain containing 1	7q34	0.294	nucleic acid binding
NM_019848	DXS253E	solute carrier family 10 (sodium/bile acid cotransporter family), member 3	Xq28	0.293	symporter activity
NM_021616	TRIM34	tripartite motif-containing 34	11p15	0.292	---
NM_004699	9F	family with sequence similarity 50, member A	Xq28	0.289	---
AI023398	DDEF1	Development and differentiation enhancing factor 1	8q24.1-q24.2	0.289	---
BC005090	FLJ23384	agmatine ureohydrolase (agmatinase)	1p36.13	0.289	hydrolase activity
BC003600	LMO4	LIM domain only 4	1p22.3	0.287	transcription factor activity
AI635160	TMLHE	Trimethyllysine hydroxylase, epsilon	Xq28	0.283	oxidoreductase activity
U10691	MAGE6	melanoma antigen family A, 6	Xq28	0.282	---
L10343	ESI	peptidase inhibitor 3, skin-derived (SKALP)	20q12-q13	0.28	serine-type endopeptidase inhibitor activity
AF035947	CIS	cytokine inducible SH2-containing protein	3p21.3	0.279	regulation of cell growth
NM_007348	ATF6	activating transcription factor 6	1q22-q23	0.279	transcription factor activity
NM_002638	ESI	peptidase inhibitor 3, skin-derived (SKALP)	20q12-q13	0.279	serine-type endopeptidase inhibitor activity
NM_006290	TNFA1P2	tumor necrosis factor, alpha-induced protein 3	6q23	0.277	apoptosis inhibitor activity
NM_004135	IDH3G	isocitrate dehydrogenase 3 (NAD+) gamma	Xq28	0.277	oxidoreductase activity
NM_000693	ALDH1A6	aldehyde dehydrogenase 1 family, member A3	15q26.3	0.277	aldehyde dehydrogenase (NAD) activity
NM_001645	TOMM40	apolipoprotein C-I	19q13.2	0.277	lipid transporter activity
NM_013954	NOX1	NADPH oxidase 1	Xq22	0.277	superoxide-generating NADPH oxidase activity
AJ010395	dyskerin	dyskeratosis congenita 1, dyskerin	---	0.276	---
AA056548	PARP14	Poly (ADP-ribose) polymerase family, member 14	3q21.1	0.275	---
AI871589	NHSL1	NHS-like 1	6q23.3	0.275	---
AV701177	ARRDC4	Arrestin domain containing 4	15q26.2	0.274	signal transduction
U37546	AIP1	baculoviral IAP repeat-containing 3	11q22	0.272	apoptosis inhibitor activity
NM_002770	TRY2; TRY8; TRYP2; MGC111183; MGC120174	protease, serine, 2 (trypsin 2)	7q34	0.272	chymotrypsin activity
AI167164	MTMR1	Myotubularin related protein 1	Xq28	0.272	protein-tyrosine-phosphatase activity
NM_007052	NOX1	NADPH oxidase 1	Xq22	0.272	superoxide-generating NADPH oxidase activity
AA913513	ZNF609	Zinc finger protein 609	15q22.1	0.271	---
AB033106	KIAA1280	WWC family member 3	Xp22.32	0.27	---
NM_022783	DEPDC6	DEP domain containing 6	8q24.12	0.27	protein binding
AK024855	MGC3886	cathepsin S	1q21	0.27	hydrolase activity
BC031054	hT41	oxidative stress induced growth inhibitor family member 2	8q21	0.269	meiosis
U48734	FSGS	actinin, alpha 4	19q13	0.268	structural constituent of cytoskeleton
BG475827	TMEM132D	Transmembrane protein 132D	---	0.267	---
BC002642	MGC3886	cathepsin S	1q21	0.265	hydrolase activity
BC004270	RAPL	Ras association (RalGDS/AF-6) domain family 5	1q32.1	0.264	neuropeptide signaling pathway
AB020675	CDFE	contactin associated protein-like 2	7q35-q36	0.264	cell adhesion molecule
NM_006123	IDS	iduronate 2-sulfatase (Hunter syndrome)	Xq28	0.263	sulfuric ester hydrolase activity
BC001386	ILTMP	transmembrane 4 L six family member 4	3q25	0.261	N-linked glycosylation
D83043	HLA B	major histocompatibility complex, class I, B	6p21.3	0.261	MHC class I receptor activity
AI653050	GLOXD1	Glyoxalase domain containing 1	1p34.1	0.261	---
NM_004633	IL1RB	interleukin 1 receptor, type II	2q12-q22	0.26	receptor activity
BC000340	MAGE3	melanoma antigen family A, 3	Xq28	0.259	---
NM_001674	ATF3	activating transcription factor 3	1q32.3	0.258	transcription factor activity
NM_001569	IRAK1	interleukin-1 receptor-associated kinase 1	Xq28	0.258	NF-kappaB-inducing kinase activity
AI075407	IFIT4	Interferon induced protein with tetratricopeptide repeats 4	10q24	0.258	binding
NM_003226	TFI	trefoil factor 3 (intestinal)	21q22.3	0.256	defense response
NM_005375	c-myb	v-myb myeloblastosis viral oncogene homolog (avian)	6q22-q23	0.255	DNA binding
AB059408	HOP	homeodomain-only protein	4q11-q12	0.252	transcription factor activity
AI927000	USAG1	sclerostin domain containing 1	7p21.2	0.252	---
NM_017648	MUC13	mucin 13	---	0.25	---
M18728	CEACAM6	carcinoembryonic antigen-related cell adhesion molecule 6	19q13.2	0.25	cell adhesion molecule
U88964	CD25	interferon stimulated exonuclease gene 20kDa	15q26	0.25	exonuclease activity
BG110811	TMEM173	Transmembrane protein 173	5q31.3	0.249	---
NM_025080	ASRGL1	asparaginase like 1	11q12.3	0.249	asparaginase activity
NM_013955	NOX1	NADPH oxidase 1	Xq22	0.247	oxidoreductase activity
NM_024915	TFCP2L3	transcription factor CP2-like 3	8q22.3	0.247	---
NM_006084	ISGF3	interferon-stimulated transcription factor 3, gamma 48kDa	14q11.2	0.245	transcription factor activity
AA460960	RBMX	RNA binding motif protein, X-linked	Xq26	0.245	RNA binding
NM_000480	AMPD3	adenosine monophosphate deaminase (isoform E)	11p15	0.244	deaminase activity
AI672084	BRCC3	BRCA1/BRCA2-containing complex, subunit 3	Xq28	0.244	cell growth and/or maintenance
NM_012151	F8A	coagulation factor VIII-associated (intronic transcript) 1	Xq28	0.243	---
NM_000689	ALDH1A1	aldehyde dehydrogenase 1 family, member A1	9q21.13	0.24	aldehyde dehydrogenase (NAD) activity
NM_020990	CKMT	creatine kinase, mitochondrial 1B	15q15	0.24	kinase activity
NM_000544	APT2	transporter 2, ATP-binding cassette, sub-family B (MDR/TAP)	6p21.3	0.239	ATP-binding cassette (ABC) transporter activity
NM_003983	SLC7A6	solute carrier family 7 (cationic amino acid transporter, y+ system), member 6	16q22.1	0.239	amino acid-polyamine transporter activity
AI660619	SLC7A6	Solute carrier family 7 (cationic amino acid transporter, y+ system), member 6	16q22.1	0.239	amino acid-polyamine transporter activity
NM_004688	NMI	N-myc (and STAT) interactor	2p24.3-q21.3	0.237	transcription cofactor activity
NM_012116	CBLC	Cas-Br-M (murine) ecotropic retroviral transforming sequence c	19q13.2	0.233	signal transducer activity
NM_018147	FAIM	Fas apoptotic inhibitory molecule	3q22.3	0.233	---
NM_004353	SERPINH1	serine (or cysteine) proteinase inhibitor, clade H, member 1	11q13.5	0.233	serine-type endopeptidase inhibitor activity
L07950	HLA B	major histocompatibility complex, class I, B	6p21.3	0.231	MHC class I receptor activity
NM_012415	RAD54B	RAD54 homolog B (S. cerevisiae)	8q21.3-q22	0.231	DNA binding
BE676218	UCHL5IP	UCHL5 interacting protein	Xq28	0.23	exonuclease activity
NM_005342	HMG4	high-mobility group box 3	Xq28	0.23	DNA binding
AA150186	DAPP1	Dual adaptor of phosphotyrosine and 3-phosphoinositides	4q25-q27	0.224	phospholipid binding
AK001816	MTMR1	myotubularin related protein 1	Xq28	0.223	protein-tyrosine-phosphatase activity
BC029917	BCAP	phosphoinositide-3-kinase adaptor protein 1	10q24.2	0.221	---
AJ276230	PLD1	phospholipase D1, phosphatidylcholine-specific	3q26	0.219	phospholipase D activity
NM_017518	TREX2	three prime repair exonuclease 2	Xq28	0.219	exonuclease activity
NM_013352	SART2	squamous cell carcinoma antigen recognized by T cells 2	6q22	0.217	---
M90685	MHC-G	HLA-G histocompatibility antigen, class I, G	6p21.3	0.216	MHC class I receptor activity
NM_004362	CLGN	calmegin	4q28.3-q31.1	0.214	chaperone activity
AI912583	GLIPR1	GLI pathogenesis-related 1 (glioma)	12q21.1	0.213	---
BC025269	TMLH	trimethyllysine hydroxylase, epsilon	Xq28	0.212	oxidoreductase activity
NM_001711	PGI	biglycan	Xq28	0.211	---
D12502	BGP1	carcinoembryonic antigen-related cell adhesion molecule 1 (biliary glycoprotein)	19q13.2	0.211	cell adhesion molecule
M69148	MK	midkine (neurite growth-promoting factor 2)	11p11.2	0.209	cytokine activity
NM_006103	HE4	WAP four-disulfide core domain 2	20q12-q13.2	0.209	serine-type endopeptidase inhibitor activity
AA843297	MIDORI	Alpha-kinase 3	15q25.2	0.209	protein amino acid phosphorylation
AI208616	RAD54B	RAD54 homolog B (S. cerevisiae)	---	0.208	---
NM_002614	PDZD1	PDZ domain containing 1	1q21	0.207	intracellular signaling cascade
AF147427	SAMHD1	SAM domain and HD domain 1	20pter-q12	0.202	antiviral response protein activity
AF004354	CHMD	solute carrier family 19 (folate transporter), member 1	21q22.3	0.202	folate transporter activity
M12679	HLC-C	major histocompatibility complex, class I, C	6p21.3	0.201	class I major histocompatibility complex antigen
AA131041	IFIT2	Interferon induced protein with tetratricopeptide repeats 2	10q23-q25	0.198	binding
AL049847	RP5-1056L3.6	transmembrane and coiled-coil domains 4	1p36.13	0.196	---
AA573502	TAP2	Transporter 2, ATP-binding cassette, sub-family B (MDR/TAP)	6p21.3	0.195	peptide transporter activity
L08599	ECAD	cadherin 1, type 1, E-cadherin (epithelial)	16q22.1	0.194	cell adhesion molecule activity
AA911739	SCLY	Selenocysteine lyase	2q37.3	0.194	transaminase activity
Z19574	K17	keratin 17	17q12-q21	0.19	structural constituent of cytoskeleton
NM_003186	TAGLN1	transgelin	11q23.2	0.19	---
BF219240	ZNF655	Zinc finger protein 655	7q22.1	0.189	nucleic acid binding
NM_005769	CHST4	carbohydrate (N-acetylglucosamine 6-O) sulfotransferase 4	16q22.2	0.187	sulfotransferase activity
M90684	MHC-G	HLA-G histocompatibility antigen, class I, G	6p21.3	0.187	MHC class I receptor activity
U16307	GLIPR	GLI pathogenesis-related 1 (glioma)	12q21.1	0.187	pathogenesis
AF064826	K-glypican	glypican 4	Xq26.1	0.187	transmembrane receptor activity
AA526844	MYLK	Myosin, light chain kinase	---	0.184	---
AL523264	HYLS1	Hydrolethalus syndrome 1	11q24.2	0.184	---
NM_002463	MXB	myxovirus (influenza virus) resistance 2 (mouse)	21q22.3	0.184	antiviral response protein activity
NM_017767	SLC39A4	solute carrier family 39 (zinc transporter), member 4	8q24.3	0.184	metal ion transporter activity
AK091897	PLD1	phospholipase D1, phosphatidylcholine-specific	3q26	0.182	phospholipase D activity
AI669229	RARRES1	Retinoic acid receptor responder (tazarotene induced) 1	3q25.32	0.181	regulation of cell proliferation
NM_006187	OAS3	2'-5'-oligoadenylate synthetase 3, 100kDa	12q24.2	0.179	RNA binding
AL121994	IFITM3	Interferon induced transmembrane protein 3	---	0.178	---
M92934	CCN2	connective tissue growth factor	6q23.1	0.177	cell adhesion molecule activity
NM_005656	PRSS10	transmembrane protease, serine 2	21q22.3	0.177	chymotrypsin activity
NM_016619	PLAC8	placenta-specific 8	4q21.3	0.177	---
NM_012101	ATDC	tripartite motif-containing 29	11q22-q23	0.176	transcription factor activity
BE542323	VGLL1	Vestigial-like 1 (Drosophila)	Xq26.3	0.173	regulation of transcription
BE888744	IFIT2	Interferon induced protein with tetratricopeptide repeats 2	10q23-q25	0.173	binding
BC005008	CEACAM6	carcinoembryonic antigen-related cell adhesion molecule 6	19q13.2	0.167	cell adhesion molecule
NM_014059	RGC32	response gene to complement 32	13q13.3	0.167	regulation of CDK activity
BC004489	HLC-C	major histocompatibility complex, class I, C	6p21.3	0.166	class I major histocompatibility complex antigen
AW006935	ATP10B	ATPase, Class V, type 10B	5q34	0.165	magnesium ion binding
AW451240	MUC13	Mucin 13, cell surface associated	---	0.161	---
AK024836	HLC-C	major histocompatibility complex, class I, C	6p21.3	0.16	class I major histocompatibility complex antigen
NM_003726	SCAP1	src family associated phosphoprotein 1	17q21.32	0.159	protein-tyrosine kinase activity
AI692703	KCNE3	Potassium voltage-gated channel, Isk-related family, member 3	11q13-q14	0.156	voltage-gated potassium channel activity
AA156873	PELO	Pelota homolog (Drosophila)	5q11.2	0.155	magnesium ion binding
NM_002346	RIGE	lymphocyte antigen 6 complex, locus E	8q24.3	0.154	cell surface receptor
AI375915	PSMB9	Proteasome (prosome, macropain) subunit, beta type, 9	6p21.3	0.154	ATP-binding cassette (ABC) transporter activity
AK054668	MGC19764	schlafen family member 5	17q21.1	0.153	---
BE872674	CLEC3A	C-type lectin domain family 3, member A	16q23	0.153	extracellular matrix structural constituent
AV706522	PPM1K	Protein phosphatase 1K	4q22.1	0.149	protein amino acid dephosphorylation
BC031044	DNAJD4	DnaJ (Hsp40) homolog, subfamily A, member 4	15q24.1	0.147	chaperone activity
L42024	HLA-B	Major histocompatibility complex, class I, B	6p21.3	0.147	MHC class I receptor activity
NM_015474	HDDC1	SAM domain and HD domain 1	20pter-q12	0.145	antiviral response protein activity
U15939	CHMD	solute carrier family 19 (folate transporter), member 1	21q22.3	0.141	folate transporter activity
NM_004223	UBCH8	ubiquitin-conjugating enzyme E2L 6	11q12	0.141	ubiquitin conjugating enzyme activity
AA083478	TRIM22	Tripartite motif-containing 22	11p15	0.14	zinc ion binding
NM_000118	END	endoglin (Osler-Rendu-Weber syndrome 1)	9q33-q34.1	0.14	cell adhesion molecule activity
U59431	NPY1RL	neuropeptide Y receptor Y6 (pseudogene)	5q31	0.14	neuropeptide Y receptor activity
NM_001548	IFI56	interferon-induced protein with tetratricopeptide repeats 1	10q25-q26	0.14	immune response
NM_014370	STK23	serine/threonine kinase 23	Xq28	0.139	protein kinase activity
BC031044	DNAJD4	DnaJ (Hsp40) homolog, subfamily A, member 4	15q24.1	0.136	chaperone activity
AW189843	RSAD2	Radical S-adenosyl methionine domain containing 2	2p25.2	0.136	---
N45231	DNAJA4	DnaJ (Hsp40) homolog, subfamily A, member 4	15q24.1	0.134	chaperone activity
NM_003212	TDGF1	teratocarcinoma-derived growth factor 1	3p21.31	0.134	growth factor
NM_004961	GABRE	gamma-aminobutyric acid (GABA) A receptor, epsilon	Xq28	0.134	GABA-A receptor activity
NM_004543	NEM2	nebulin	2q22	0.13	structural constituent of muscle
NM_018560	WWOX	WW domain containing oxidoreductase	16q23.3-q24.1	0.129	catalytic activity
NM_004591	CKb4	chemokine (C-C motif) ligand 20	2q33-q37	0.126	chemokine activity
NM_006227	PLTP	phospholipid transfer protein	20q12-q13.1	0.122	lipid binding
NM_004585	RIG1	retinoic acid receptor responder (tazarotene induced) 3	11q23	0.121	tumor suppressor
AW575754	PIK3AP1	Phosphoinositide-3-kinase adaptor protein 1	10q24.2	0.121	---
BC002666	GBP1	guanylate binding protein 1, interferon-inducible, 67kDa	1p22.2	0.119	GTPase activity
BC004288	VIK	zinc finger protein 655	7q22.1	0.119	nucleic acid binding
NM_014799	CPL	hephaestin	Xq11-q12	0.118	ferroxidase activity
AK000345	DHRS2	Dehydrogenase/reductase (SDR family) member 2	14q11.2	0.116	oxidoreductase activity
AA669336	COCH	Coagulation factor C homolog, cochlin (Limulus polyphemus)	14q12-q13	0.113	hearing
AF302494	HOKPP	potassium voltage-gated channel, Isk-related family, member 3	11q13-q14	0.111	transcription factor activity
NM_022352	CARD9	caspase recruitment domain family, member 9	9q34.3	0.109	apoptosis regulator activity
NM_000593	APT1	transporter 1, ATP-binding cassette, sub-family B (MDR/TAP)	6p21.3	0.109	ATP-binding cassette (ABC) transporter activity
BC002416	PGI	biglycan	Xq28	0.104	---
AI631140	MECP2	Methyl CpG binding protein 2 (Rett syndrome)	Xq28	0.103	DNA binding
BQ003811	SLC19A1	Solute carrier family 19 (folate transporter), member 1	21q22.3	0.1	cell adhesion molecule
U17496	PSMB8	proteasome (prosome, macropain) subunit, beta type, 8	6p21.3	0.0995	endopeptidase activity
BC002538	PI9	serpin peptidase inhibitor, clade B (ovalbumin), member 9	6p25	0.0993	serine-type endopeptidase inhibitor activity
X68742	VLA1	integrin, alpha 1	5q11.2	0.094	magnesium ion binding
AF230409	MYL	promyelocytic leukemia	15q22	0.0936	DNA binding
M19720	MYCL1	v-myc myelocytomatosis viral oncogene homolog 1	1p34.2	0.0875	regulation of transcription
BU616656	SLC19A1	Solute carrier family 19 (folate transporter), member 1	21q22.3	0.0861	cell adhesion molecule
U13021	CASP-2	caspase 2,	7q34-q35	0.0825	apoptosis regulator activity
AI091398	DNAJD1	DnaJ (Hsp40) homolog, subfamily A, member 1	13q14.1	0.0817	heat shock protein binding
NM_015982	YBX2	germ cell specific Y-box binding protein	17p11.2-p13.1	0.0816	DNA binding
NM_005794	DHRS2	dehydrogenase/reductase (SDR family) member 2	14q11.2	0.0779	oxidoreductase activity
NM_001701	BAAT	bile acid Coenzyme A: amino acid N-acyltransferase	9q22.3	0.0763	acyltransferase activity
NM_002888	RARRES1	retinoic acid receptor responder (tazarotene induced) 1	3q25.32	0.0752	regulation of cell proliferation
BG325630	SLC38A5	Solute carrier family 38, member 5	Xp11.23	0.0738	amino acid-polyamine transporter activity
NM_001448	K-glypican	glypican 4	Xq26.1	0.0738	transmembrane receptor activity
NM_000116	EFE	tafazzin (cardiomyopathy, dilated 3A (X-linked)	Xq28	0.0717	acyltransferase activity
BC003070	HDR	GATA binding protein 3	10p15	0.0714	DNA binding
BC000069	TIG2	retinoic acid receptor responder (tazarotene induced) 2	7q36.1	0.0704	retinoid metabolism
NM_018009	TAPBPL	TAP binding protein related	12p13.31	0.0695	---
NM_004306	ANXA13	annexin A13	8q24.1-q24.2	0.069	calcium ion binding
BG120535	VNN1	vanin 1	6q23-q24	0.0675	hydrolase activity
BC007230	DFNA9	coagulation factor C homolog, cochlin (Limulus polyphemus)	14q12-q13	0.0672	hearing
AF110400	FGF19	fibroblast growth factor 19	11q13.1	0.0661	growth factor
NM_004696	MCT4	solute carrier family 16, member 4 (monocarboxylic acid transporter 5)	1p13.2	0.0653	monocarboxylic acid transporter activity
AI651594	OAS2	2'-5'-oligoadenylate synthetase 2	12q24.2	0.0645	---
NM_031311	CPVL	carboxypeptidase, vitellogenic-like	7p15-p14	0.0618	serine carboxypeptidase activity
AF063591	MRC	CD200 molecule	3q12-q13	0.0607	---
NM_022873	IFI616	interferon, alpha-inducible protein 6	1p35	0.0571	immune response // traceable author statement
BC003068	FOLT	solute carrier family 19 (folate transporter), member 1	21q22.3	0.0564	folate transporter activity
NM_005541	SHIP	inositol polyphosphate-5-phosphatase, 145kDa	2q36-q37	0.0529	inositol-polyphosphate 5-phosphatase activity
AI765180	CPNE8	copine VIII	12q12	0.0529	---
NM_006851	GLIPR	GLI pathogenesis-related 1 (glioma)	12q21.1	0.0511	pathogenesis
NM_006820	IFI44	interferon-induced protein 44-like	1p31.1	0.0455	---
NM_002832	LPTP	protein tyrosine phosphatase, non-receptor type 7	1q32.1	0.0421	protein-tyrosine-phosphatase activity
NM_004666	VNN1	vanin 1	6q23-q24	0.0416	hydrolase activity
U53470	SHIP	inositol polyphosphate-5-phosphatase, 145kDa	2q36-q37	0.0403	inositol-polyphosphate 5-phosphatase activity
AW014593	GBP1	Guanylate binding protein 1, interferon-inducible, 67kDa	1p22.2	0.039	GTPase activity
NM_006169	NNMT	nicotinamide N-methyltransferase	11q23.1	0.0382	methyltransferase activity
AK055623	FAM125A	Family with sequence similarity 125, member A	19p13.12	0.0381	---
NM_006435	1-8D	interferon induced transmembrane protein 2 (1-8D)	11p15.5	0.0358	immune response
AI660243	TMPRSS2	transmembrane protease, serine 2	21q22.3	0.0347	serine-type endopeptidase activity
NM_002201	CD25	interferon stimulated exonuclease gene 20kDa	15q26	0.0336	exonuclease activity
NM_013437	ST7	suppression of tumorigenicity	8q22.2-q23.1	0.0317	---
AL524520	LGR5	Leucine-rich repeat-containing G protein-coupled receptor 5	12q22-q23	0.0311	protein-hormone receptor activity
AF208043	IFNGIP1	interferon, gamma-inducible protein 16	1q22	0.0286	---
NM_005764	DD96	PDZK1 interacting protein 1	1p33	0.0267	---
AA749101	IFITM1	interferon induced transmembrane protein 1 (9-27)	11p15.5	0.0258	immune response
NM_006674	HCP5	HLA complex P5	6p21.3	0.0258	defense/immunity protein activity
NM_006417	IFI44	interferon-induced protein 44	1p31.1	0.0244	antiviral response protein activity
BF338947	IFITM3	Interferon induced transmembrane protein 3 (1-8U)	11p15.5	0.0241	immune response
BG256677	IFI16	Interferon, gamma-inducible protein 16	1q22	0.0238	---
NM_006169	NNMT	nicotinamide N-methyltransferase	11q23.1	0.0237	methyltransferase activity
BC005127	ADRP	adipose differentiation-related protein	9p22.1	0.0218	---
AF270487	PRSS10	transmembrane protease, serine 2	21q22.3	0.0208	chymotrypsin activity
NM_002053	GBP1	guanylate binding protein 1, interferon-inducible, 67kDa	1p22.2	0.0204	GTPase activity
AI335263	NETO2	neuropilin (NRP) and tolloid (TLL)-like 2	16q11	0.0182	---
NM_002462	MX	myxovirus (influenza virus) resistance 1	21q22.3	0.0176	antiviral response protein activity
NM_002800	LMP2	proteasome (prosome, macropain) subunit, beta type, 9	6p21.3	0.016	endopeptidase activity
NM_003641	IFI17	interferon induced transmembrane protein 1 (9-27)	11p15.5	0.0133	receptor signaling protein activity
NM_018092	NETO2	neuropilin (NRP) and tolloid (TLL)-like 2	16q11	0.0122	---
AW519141	ARMCX4	Armadillo repeat containing, X-linked 4	Xq22.1	0.011	---
AA845258	BGN	Biglycan	18q22.3	0.0104	transcription factor activity
NM_005532	P27	interferon, alpha-inducible protein 27	14q32	0.0102	immune response
NM_004335	CD317	bone marrow stromal cell antigen 2	19p13.2	0.0101	immune response
NM_005764	MAP17	membrane-associated protein 17	1p33	0.0101	---
NM_002769	PRSS3	protease, serine, 2 (trypsin 2)	7q34	0.0101	chymotrypsin activity
NM_013238	DNAJD1	DnaJ (Hsp40) homolog, subfamily D, member 1	13q14.1	0.01	heat shock protein binding
